# Supplementary material for: Rapid Parallel Adaptation to Anthropogenic Heavy Metal Pollution
Source: Mol Biol Evol. 2021 May 5;38(9):3724–36. doi: 10.1093/molbev/msab141 (PMC8382892; doi:10.1093/molbev/msab141)
Supplement: msab141_Supplementary_Data [file msab141_supplementary_data.zip]

Archive with 6 entries (6 files):
- Silene_Parallel_SI_MBE_revision.pdf
- Supplementary_material_slim_script_silene_Independent_origins.slim.txt
- Supplementary_Table_S10_Single_origin_simulations.txt
- Supplementary_Table_S11_Independent_origins_simulations.txt
- Supplementary_Table_S9_root_length_measurements.csv
- Supplementray_material_slim_script_single_origin.slim.txt
