# Supplementary material for: Rapid Parallel Adaptation to Anthropogenic Heavy Metal Pollution
Source: Mol Biol Evol. 2021 May 5;38(9):3724–36. doi: 10.1093/molbev/msab141 (PMC8382892; doi:10.1093/molbev/msab141)
Supplement: msab141_Supplementary_Data [file msab141_supplementary_data.zip › Supplementary_Table_S10_Single_origin_simulations.txt]

p1p2 p1p3 p1p4 p2p3 p2p4 p3p4 p5p6 p5p7 p5p8 p6p7 p6p8 p7p8
1e-05 1e-09 1e-13 1e-04 1e-08 1e-04 1e-05 1e-09 1e-13 1e-04 1e-08 1e-04
0.320631 0.208336 0.260559 0.32288 0.404131 0.198385 0.139671 0.117762 0.0750627 0.175131 0.176798 0.0348809
0.277891 0.267936 0.361775 0.0961725 0.171496 0.138207 0.0981927 0.187327 0.0759336 0.227827 0.0900547 0.246463
0.26808 0.275268 0.461287 0.0739041 0.2567 0.142024 0.599568 0.121719 0.0388832 0.502565 0.535199 0.144711
0.0444929 0.276319 0.263287 0.308286 0.299663 0.373617 0.0710623 0.492032 0.18517 0.273906 0.0618202 0.307718
0.239098 0.367332 0.215272 0.0485999 0.180278 0.277504 0.0584944 0.250374 0.212935 0.165504 0.0497532 0.283157
0.0798716 0.0397352 0.242644 0.0671008 0.213876 0.0880399 0.287051 0.107063 0.307751 0.156459 0.414846 0.12413
0.250086 0.240261 0.282833 0.101434 0.0706915 0.0781024 0.789821 0.302276 0.207127 0.595456 0.429845 0.178514
0.385163 0.356902 0.53383 0.344598 0.464409 0.067746 0.354379 0.391832 0.202725 0.265064 0.234719 0.128928
0.319586 0.362615 0.332666 0.212609 0.335828 0.340277 0.283975 0.292117 0.118349 0.197762 0.0957596 0.160883
0.619051 0.462812 0.544904 0.0520407 0.199392 0.101443 0.792516 0.232969 0.0331046 0.749774 0.798796 0.25053
0.4243 0.401499 0.494449 0.0881695 0.316669 0.274287 0.144027 0.108155 0.101429 0.259216 0.0282723 0.200268
0.524873 0.283394 0.343108 0.0594719 0.536233 0.42681 0.194435 0.194176 0.0649062 0.0727843 0.212807 0.249045
0.368578 0.353285 0.430379 0.114276 0.206705 0.152087 0.366994 0.222501 0.0144122 0.346447 0.342631 0.206692
0.343313 0.434358 0.612818 0.0580588 0.130803 0.111083 0.261802 0.684087 0.35799 0.122936 0.0607181 0.116022
0.373137 0.394161 0.39811 0.24828 0.106472 0.191066 0.233718 0.112957 0.0875749 0.282459 0.246909 0.0511328
0.402064 0.348046 0.430815 0.0829679 0.10683 0.118691 0.37437 0.0677786 0.0327977 0.429369 0.367813 0.128916
0.394225 0.374903 0.379142 0.125572 0.116185 0.0464324 0.266365 0.153691 0.0391473 0.289067 0.213987 0.15694
0.410718 0.399757 0.334488 0.34701 0.156869 0.29079 0.282263 0.0541314 0.242634 0.2765 0.266318 0.345745
0.472457 0.386569 0.391723 0.166957 0.19567 0.162404 0.508983 0.110595 0.343969 0.5436 0.713231 0.426634
0.66427 0.659977 0.607378 0.126488 0.123339 0.136685 0.23385 0.0831347 0.0337797 0.232289 0.297349 0.203867
0.548601 0.355242 0.281011 0.303051 0.538173 0.317904 0.436458 0.765641 0.0941759 0.249412 0.304146 0.595317
0.422778 0.423093 0.462129 0.202997 0.155679 0.137228 0.362348 0.128109 0.0167566 0.345761 0.427912 0.140404
0.563371 0.542984 0.527144 0.141011 0.277672 0.0933633 0.168692 0.359341 0.395095 0.133399 0.0887514 0.200155
0.248009 0.194658 0.285596 0.196347 0.292273 0.190102 0.558618 0.398366 0.195508 0.401981 0.267761 0.116087
0.554703 0.274791 0.35959 0.358819 0.467521 0.0850294 0.284899 0.284941 0.242257 0.521522 0.487368 0.104079
0.538198 0.266206 0.224222 0.121311 0.50545 0.247788 0.157447 0.381672 0.0215695 0.19267 0.189783 0.504565
0.486637 0.427448 0.521314 0.111918 0.192767 0.0781873 0.325603 0.352743 0.173108 0.389442 0.296144 0.259766
0.499557 0.248868 0.14876 0.18696 0.441628 0.16725 0.196383 0.0901465 0.0302463 0.293018 0.266392 0.208796
0.499218 0.390514 0.318089 0.141224 0.440944 0.381718 0.389495 0.383874 0.200815 0.471929 0.415367 0.14567
0.451138 0.433322 0.419635 0.202952 0.295581 0.118208 0.501702 0.226783 0.229797 0.294928 0.349525 0.100325
0.303934 0.281057 0.282539 0.117015 0.175017 0.0392767 0.424394 0.0676791 0.340259 0.313658 0.221613 0.281311
0.646217 0.533196 0.470159 0.073859 0.0919375 0.0166458 0.0835059 0.0987631 0.0108678 0.093072 0.0620127 0.0204339
0.408936 0.450189 0.225161 0.0892523 0.311755 0.329011 0.418715 0.197376 0.057125 0.174437 0.306058 0.183814
0.170018 0.224101 0.416186 0.0363485 0.21837 0.196637 0.0259252 0.0271391 0.150006 0.0557214 0.203848 0.147573
0.18847 0.137755 0.180912 0.138004 0.152255 0.0387112 0.055747 0.168781 0.475331 0.122217 0.402007 0.466341
0.27955 0.292727 0.305937 0.153944 0.248926 0.138269 0.112167 0.128752 0.315407 0.159332 0.2477 0.207393
0.293977 0.378065 0.393961 0.111564 0.178832 0.18912 0.408995 0.394396 0.0547124 0.256816 0.378448 0.327109
0.138455 0.0991801 0.150134 0.0295279 0.0661176 0.0404098 0.140313 0.226068 0.22601 0.176009 0.205052 0.167646
0.111556 0.229404 0.300681 0.128161 0.154367 0.0296333 0.272962 0.0885117 0.15127 0.0524513 0.0454675 0.012883
0.58501 0.673606 0.525574 0.108616 0.0667624 0.0537506 0.364939 0.0735224 0.0893863 0.530098 0.557712 0.154656
0.266194 0.500925 0.508122 0.452521 0.474522 0.0700598 0.252879 0.331042 0.0164135 0.485527 0.240322 0.28692
0.426406 0.252638 0.418848 0.254811 0.169925 0.324548 0.370201 0.145361 0.15824 0.594688 0.54235 0.370311
0.358589 0.346827 0.287847 0.030194 0.322794 0.378885 0.16632 0.0551966 0.116017 0.166045 0.194718 0.135783
0.239922 0.146659 0.498638 0.0721857 0.147548 0.191115 0.0427181 0.303698 0.118818 0.275123 0.240292 0.75913
0.369013 0.35244 0.311527 0.157339 0.126552 0.0510042 0.256741 0.490883 0.58075 0.204538 0.265898 0.0805705
0.389451 0.425359 0.471197 0.14418 0.125439 0.354588 0.137069 0.291015 0.177337 0.366464 0.250674 0.28677
0.458455 0.159722 0.178182 0.431252 0.395786 0.129667 0.104883 0.234992 0.0355829 0.133664 0.211606 0.331765
0.187978 0.134146 0.171403 0.0476272 0.0717057 0.076543 0.282151 0.124135 0.103833 0.442256 0.365912 0.120863
0.471685 0.305729 0.207702 0.200449 0.391956 0.248674 0.297526 0.154839 0.122624 0.243612 0.437863 0.2175
0.353344 0.352328 0.346963 0.071041 0.0805875 0.0572452 0.37083 0.0823502 0.107303 0.309417 0.400781 0.0967301
0.384446 0.130826 0.182295 0.244253 0.200112 0.0713847 0.345037 0.812532 0.0070828 0.190471 0.329296 0.737084
0.525408 0.262667 0.309198 0.443779 0.367083 0.156172 0.63974 0.06673 0.428694 0.527522 0.28277 0.317171
0.51939 0.255237 0.333284 0.114947 0.329816 0.13367 0.0929615 0.0931242 0.0910374 0.0204148 0.182106 0.146712
0.198893 0.429515 0.424645 0.47015 0.465287 0.016339 0.169666 0.117269 0.0404803 0.316197 0.160936 0.173167
0.206206 0.1547 0.216963 0.090397 0.0900158 0.0319988 0.0945549 0.113823 0.123075 0.221128 0.084103 0.357578
0.209721 0.143704 0.418393 0.0336149 0.220291 0.236827 0.156932 0.0261048 0.28733 0.162446 0.39841 0.237266
0.355582 0.309626 0.28555 0.0511325 0.268841 0.23073 0.175192 0.114041 0.265936 0.108992 0.16969 0.181943
0.354773 0.149986 0.0758292 0.161006 0.130676 0.0931344 0.203794 0.0767065 0.0455837 0.0814392 0.175505 0.057301
0.403807 0.462533 0.448353 0.137884 0.116128 0.0918909 0.311907 0.275163 0.120467 0.369286 0.0854889 0.0907392
0.160636 0.0865367 0.09465 0.1623 0.191923 0.0594745 0.410121 0.118982 0.0886795 0.322401 0.446825 0.112769
0.267783 0.362246 0.499075 0.172228 0.238465 0.0736306 0.206707 0.251447 0.208842 0.0977318 0.0676641 0.0371627
0.0831394 0.12217 0.13898 0.165533 0.177865 0.036229 0.122327 0.110406 0.16761 0.161969 0.217241 0.304584
0.409589 0.41675 0.442053 0.346794 0.296299 0.0564142 0.292244 0.129751 0.296337 0.185023 0.339086 0.140536
0.375667 0.38157 0.337379 0.174435 0.131768 0.081673 0.346548 0.259892 0.175868 0.279118 0.37763 0.29965
0.405008 0.542804 0.510804 0.133017 0.196362 0.290414 0.236836 0.336146 0.0809653 0.271455 0.196473 0.0969813
0.384879 0.147364 0.162464 0.249467 0.367514 0.0500537 0.323946 0.123931 0.485081 0.116946 0.143514 0.211316
0.620824 0.414841 0.381453 0.123982 0.258247 0.235514 0.388986 0.245605 0.130131 0.372487 0.454917 0.289252
0.243807 0.241165 0.361472 0.0333486 0.0976424 0.119513 0.382656 0.354774 0.176588 0.308878 0.236617 0.0743526
0.673452 0.386681 0.428033 0.119099 0.617553 0.446767 0.296839 0.127865 0.09762 0.163937 0.251173 0.131411
0.394913 0.271292 0.365892 0.079474 0.525953 0.443757 0.176402 0.214308 0.234016 0.264533 0.110896 0.305801
0.545727 0.311877 0.358123 0.0891979 0.147037 0.0925095 0.228701 0.162089 0.0617906 0.375368 0.303673 0.31292
0.206412 0.221585 0.471064 0.144296 0.467796 0.211801 0.188478 0.599148 0.0690939 0.31459 0.0641283 0.350825
0.362254 0.307375 0.279305 0.0705392 0.410862 0.439004 0.135124 0.303509 0.0222948 0.192483 0.114137 0.381457
0.375597 0.381787 0.333178 0.0636505 0.105996 0.0871838 0.249901 0.0662373 0.0753365 0.289954 0.291763 0.101229
0.284266 0.321898 0.354888 0.165774 0.142983 0.0665882 0.311839 0.0542452 0.0616555 0.214072 0.38832 0.12116
0.0977071 0.391363 0.401268 0.266074 0.270044 0.142382 0.292014 0.0537087 0.0491749 0.251286 0.236662 0.0941126
0.245738 0.183833 0.211196 0.140868 0.0998655 0.0578869 0.163748 0.12388 0.108391 0.117548 0.118218 0.102205
0.527169 0.464765 0.417441 0.328855 0.289127 0.0280487 0.353237 0.025255 0.114017 0.354338 0.470167 0.0879773
0.505116 0.35799 0.538362 0.0763475 0.0959315 0.112324 0.246363 0.436383 0.435828 0.247616 0.271932 0.0828126
0.174535 0.244524 0.353311 0.116425 0.170205 0.0412163 0.249434 0.0575292 0.188626 0.237428 0.186922 0.205578
0.505791 0.459629 0.4507 0.0816716 0.0510427 0.0642113 0.478525 0.196191 0.293974 0.407968 0.37805 0.128216
0.359002 0.289877 0.359508 0.1162 0.222177 0.139435 0.283498 0.325681 0.0676177 0.23859 0.313912 0.390024
0.382195 0.302963 0.241386 0.0377284 0.616854 0.574862 0.464317 0.650227 0.234392 0.234542 0.405292 0.569198
0.440102 0.511956 0.349447 0.0552431 0.240954 0.317025 0.288043 0.255066 0.0884821 0.341855 0.0978836 0.256649
0.157982 0.317136 0.3986 0.280518 0.305306 0.0965836 0.128978 0.052319 0.0374428 0.13201 0.126498 0.0508623
0.226035 0.208545 0.320327 0.0944561 0.209741 0.17523 0.334433 0.199174 0.0341739 0.492843 0.370936 0.246554
0.189481 0.180223 0.266387 0.0642369 0.105534 0.0597473 0.143151 0.188377 0.0298404 0.318716 0.198306 0.175528
0.3268 0.509592 0.541517 0.651917 0.620113 0.0211546 0.0628984 0.0700978 0.130553 0.114124 0.17058 0.0558926
0.450156 0.30304 0.597318 0.345052 0.347999 0.574396 0.170818 0.428593 0.179071 0.556116 0.386966 0.229661
0.385287 0.147102 0.141446 0.159045 0.551047 0.269652 0.113068 0.312977 0.0395992 0.264535 0.119241 0.383633
0.232361 0.241451 0.415774 0.318759 0.478055 0.13313 0.149084 0.0602799 0.147174 0.145368 0.0589012 0.100217
0.358392 0.377199 0.556513 0.199191 0.566117 0.466993 0.598717 0.323372 0.0140319 0.524024 0.393093 0.368931
0.0268948 0.0901935 0.208606 0.0624162 0.104627 0.0933363 0.247126 0.243647 0.301475 0.0699109 0.196311 0.0838659
0.178587 0.149569 0.140891 0.135516 0.0796524 0.0905996 0.21809 0.207411 0.253366 0.0419974 0.117433 0.0721296
0.122186 0.177221 0.338025 0.089334 0.264406 0.133377 0.41171 0.0484176 0.108468 0.299492 0.188672 0.0686722
0.205425 0.30418 0.345162 0.0753715 0.130308 0.0695918 0.286484 0.102648 0.0707446 0.179057 0.384327 0.151428
0.415393 0.376412 0.465745 0.269019 0.265818 0.0892687 0.211225 0.0861666 0.490101 0.164032 0.44107 0.517304
0.291556 0.197251 0.199663 0.305953 0.24543 0.0556818 0.312947 0.12456 0.464367 0.246835 0.136423 0.375045
0.354844 0.430994 0.382468 0.573905 0.417778 0.282469 0.113499 0.0972241 0.0949339 0.148258 0.232382 0.0786561
0.408078 0.386507 0.523958 0.04486 0.17962 0.115894 0.231495 0.350165 0.022385 0.151654 0.235927 0.321101
