# Supplementary material for: Rapid Parallel Adaptation to Anthropogenic Heavy Metal Pollution
Source: Mol Biol Evol. 2021 May 5;38(9):3724–36. doi: 10.1093/molbev/msab141 (PMC8382892; doi:10.1093/molbev/msab141)
Supplement: msab141_Supplementary_Data [file msab141_supplementary_data.zip › Supplementary_Table_S11_Independent_origins_simulations.txt]

p1p2 p1p3 p1p4 p2p3 p2p4 p3p4 p5p6 p5p7 p5p8 p6p7 p6p8 p7p8
1e-05 1e-09 1e-13 1e-04 1e-08 1e-04 1e-05 1e-09 1e-13 1e-04 1e-08 1e-04
0.440438 0.286943 0.359875 0.0355779 0.284286 0.26729 0.868492 0.874238 0.46736 0.286999 0.264199 0.251439
0.211431 0.15352 0.379344 0.132285 0.405132 0.369449 0.632053 0.50281 0.897563 0.469791 0.829946 0.182111
0.246552 0.415337 0.478606 0.24343 0.286544 0.0613035 0.406127 0.805045 0.816268 0.795087 0.807094 0.423297
0.265388 0.191614 0.405783 0.162092 0.414479 0.157477 0.714758 0.463734 0.911378 0.191161 0.740038 0.307862
0.310304 0.324245 0.293413 0.160454 0.164705 0.0722738 0.499545 0.674939 0.633919 0.303108 0.27069 0.252359
0.407177 0.381942 0.461474 0.232061 0.259629 0.0357966 0.548817 0.708618 0.728716 0.129325 0.186781 0.222425
0.318109 0.232478 0.534003 0.0317729 0.337131 0.287412 0.338762 0.379636 0.793702 0.101508 0.579468 0.510555
0.415814 0.240824 0.316072 0.201702 0.564003 0.23487 0.862541 0.679607 0.703529 0.0702659 0.852864 0.727066
0.170751 0.545686 0.498849 0.329833 0.33294 0.122623 0.117422 0.809353 0.729226 0.875543 0.779486 0.690034
0.193387 0.212292 0.187125 0.14191 0.127845 0.0292476 0.83599 0.90148 0.916876 0.881842 0.896851 0.716738
0.211583 0.480717 0.164139 0.344677 0.0864598 0.496953 0.413631 0.525673 0.619307 0.231318 0.291841 0.522947
0.165592 0.168833 0.152457 0.0495508 0.118093 0.131982 0.32243 0.33909 0.361639 0.138341 0.560034 0.701157
0.118779 0.2281 0.214228 0.0734821 0.0558643 0.0556026 0.232847 0.36413 0.452194 0.269057 0.308741 0.152776
0.524407 0.456144 0.473786 0.0434669 0.0812773 0.0487943 0.850041 0.949614 0.818769 0.277453 0.252216 0.307405
0.393412 0.356621 0.390152 0.112664 0.274706 0.149648 0.75656 0.593968 0.799067 0.40418 0.554444 0.119053
0.353919 0.239133 0.107092 0.339107 0.199453 0.212013 0.650771 0.605519 0.401318 0.789447 0.722974 0.638443
0.113589 0.239238 0.352101 0.182734 0.318792 0.25385 0.327703 0.259892 0.788869 0.20215 0.737395 0.444854
0.14404 0.258929 0.220846 0.139331 0.1531 0.16399 0.498078 0.453196 0.69321 0.250969 0.508423 0.343477
0.350932 0.360019 0.520446 0.102006 0.159468 0.051352 0.619628 0.653372 0.847549 0.171383 0.366305 0.153443
0.502032 0.361599 0.351437 0.0425036 0.294086 0.211164 0.737734 0.566599 0.72946 0.166793 0.604434 0.406138
0.591565 0.395508 0.215054 0.0571956 0.251756 0.152071 0.961886 0.857662 0.5055 0.245019 0.186855 0.147224
0.186743 0.476398 0.265294 0.267827 0.151588 0.275925 0.366172 0.931524 0.400475 0.516627 0.26315 0.584104
0.411543 0.216168 0.529508 0.138814 0.154334 0.216969 0.424294 0.33389 0.867452 0.133316 0.530422 0.700964
0.438346 0.366339 0.408687 0.116303 0.272984 0.105784 0.741035 0.586713 0.693806 0.222834 0.45824 0.228019
0.480486 0.436527 0.416633 0.073882 0.119998 0.0785404 0.752431 0.677141 0.605583 0.474374 0.187674 0.370437
0.197558 0.241166 0.19897 0.0195714 0.167198 0.165174 0.282846 0.603722 0.863604 0.219962 0.552318 0.654758
0.486132 0.343368 0.577777 0.214943 0.467544 0.13677 0.883839 0.605779 0.712008 0.474963 0.628429 0.0799981
0.181138 0.256636 0.440477 0.246131 0.447796 0.169464 0.512069 0.440011 0.774849 0.420425 0.8358 0.688748
0.512628 0.460667 0.20715 0.0646673 0.486866 0.503369 0.897338 0.954207 0.726147 0.323104 0.921169 0.977833
0.357975 0.339695 0.4247 0.173539 0.285381 0.0771991 0.784717 0.577166 0.743774 0.446143 0.508845 0.0542591
0.545775 0.344773 0.535489 0.0846977 0.307028 0.119372 0.736629 0.91548 0.726675 0.736058 0.492048 0.3831
0.268736 0.277693 0.27738 0.0385378 0.0362897 0.0643063 0.531209 0.521412 0.531421 0.24686 0.381943 0.424207
0.324423 0.400086 0.23997 0.0807316 0.179364 0.209117 0.615037 0.809688 0.517865 0.298749 0.158499 0.0930339
0.490866 0.43234 0.495061 0.102212 0.14055 0.0874155 0.661456 0.642601 0.770887 0.158591 0.508483 0.578929
0.114077 0.171091 0.193714 0.103479 0.103585 0.0305509 0.280351 0.532175 0.421822 0.342703 0.282443 0.158907
0.387093 0.352874 0.409861 0.3966 0.37318 0.0422912 1 0.665826 0.696432 0.665031 0.690416 0.0805415
0.404921 0.13563 0.176675 0.215879 0.124072 0.115199 0.600388 0.427935 0.351323 0.502554 0.332858 0.164546
0.642403 0.421784 0.184665 0.06177 0.501743 0.388491 0.792612 0.763832 0.409091 0.268648 0.186642 0.186895
0.378809 0.255044 0.346703 0.258587 0.307635 0.075697 0.738397 0.677164 0.79569 0.614777 0.750182 0.106696
0.168379 0.218725 0.124542 0.157062 0.14769 0.184604 0.48922 0.627201 0.277544 0.530412 0.399676 0.408002
0.326044 0.596438 0.535933 0.201604 0.246971 0.31029 0.695041 0.872672 0.901347 0.773879 0.815284 0.850309
0.501103 0.225189 0.166144 0.178161 0.53545 0.251978 0.819678 0.3754 0.259538 0.318286 0.769364 0.339177
0.525613 0.369024 0.548752 0.0643696 0.478532 0.434807 0.864605 0.526443 0.84646 0.142962 0.755729 0.588902
0.45897 0.503781 0.474433 0.0322024 0.116011 0.165741 0.729749 0.815612 0.785918 0.148893 0.376985 0.524826
0.351983 0.311836 0.389111 0.0758058 0.19327 0.223837 0.637452 0.447934 0.772454 0.259434 0.755885 0.327442
0.368227 0.367731 0.363826 0.0388501 0.162144 0.185823 0.499566 0.614964 0.796726 0.292827 0.148725 0.514748
0.28198 0.34197 0.295977 0.132192 0.0689081 0.138182 0.414448 0.527426 0.924124 0.193608 0.303948 0.528578
0.496469 0.33305 0.336046 0.0780736 0.461697 0.367932 0.931049 0.968639 0.960744 0.615471 0.930014 0.954716
0.219197 0.201018 0.197947 0.101033 0.213768 0.199481 0.658285 0.679419 0.41383 0.938194 0.617159 0.668034
0.478381 0.563266 0.552121 0.0483837 0.0482424 0.0155618 0.817262 0.873742 0.924339 0.251674 0.31247 0.0388875
0.541744 0.635108 0.608371 0.179394 0.138305 0.0974419 0.812715 0.870608 0.829877 0.362874 0.282464 0.0737002
0.401273 0.448463 0.31624 0.0871562 0.335142 0.249013 0.812758 0.769737 0.637167 0.034998 0.718761 0.686621
0.414487 0.376431 0.485384 0.0433817 0.0773759 0.0589101 0.884998 0.728207 0.806482 0.405341 0.471408 0.230563
0.324036 0.301234 0.349817 0.188047 0.218739 0.0665617 0.844744 0.863304 0.579532 0.867247 0.412637 0.421766
0.271192 0.257831 0.24239 0.0193671 0.068916 0.06068 0.56693 0.582993 0.639912 0.0891221 0.348998 0.339994
0.432988 0.442536 0.374454 0.193309 0.375286 0.241231 0.613017 0.523314 0.482352 0.217159 0.361633 0.0921813
0.426086 0.398158 0.419494 0.192155 0.212624 0.0175084 0.847653 0.70036 0.93736 0.304076 0.802606 0.179404
0.349963 0.17739 0.260223 0.232145 0.235019 0.03614 0.29763 0.495744 0.567878 0.312295 0.360888 0.154644
0.166103 0.226992 0.24904 0.172558 0.178612 0.0725898 0.313167 0.556148 0.536057 0.465856 0.408534 0.218267
0.313104 0.269706 0.261057 0.216833 0.124632 0.0881724 0.896125 0.830122 0.380813 0.92373 0.446608 0.273163
0.168705 0.148363 0.189371 0.107419 0.157718 0.0501431 0.450416 0.277289 0.371758 0.268505 0.419433 0.117542
0.133703 0.231246 0.307304 0.0519387 0.0918035 0.0785634 0.304731 0.126132 0.393213 0.338152 0.435998 0.322088
0.400095 0.199702 0.322926 0.101316 0.118396 0.0985452 0.846044 0.298457 0.814354 0.386375 0.524646 0.341529
0.307999 0.304608 0.380906 0.209639 0.195125 0.0375811 0.734901 0.863143 0.51388 0.718031 0.524386 0.0949585
0.262928 0.333986 0.449097 0.193429 0.196109 0.0316738 0.55726 0.986116 0.863734 0.23226 0.226365 0.333583
0.262489 0.143981 0.126772 0.22668 0.216983 0.180683 0.680065 0.336941 0.703463 0.491804 0.725472 0.358389
0.515601 0.338976 0.193652 0.0921638 0.225467 0.107896 0.812116 0.764371 0.185986 0.117413 0.779056 0.759056
0.370948 0.254674 0.467427 0.0597431 0.388559 0.385678 0.709258 0.579964 0.700941 0.103558 0.696323 0.631715
0.240314 0.28647 0.32245 0.221229 0.206618 0.0371579 0.522015 0.491747 0.602828 0.203995 0.450383 0.21825
0.463476 0.442299 0.448907 0.0828585 0.0551663 0.0547397 0.917137 0.834123 0.804358 0.217262 0.317811 0.220151
0.300563 0.344473 0.430965 0.0419584 0.0781146 0.130621 0.323549 0.688702 0.657879 0.336524 0.369778 0.37672
0.257158 0.315425 0.348423 0.269784 0.228059 0.348079 0.79493 0.88941 0.833494 0.925305 0.795061 0.907909
0.130447 0.132356 0.404541 0.0463541 0.212059 0.248959 0.595488 0.370053 0.684779 0.35138 0.216392 0.398806
0.139697 0.115634 0.203702 0.110005 0.294589 0.149647 0.534992 0.567845 0.57647 0.346197 0.845466 0.892167
0.530277 0.454487 0.429405 0.100419 0.134128 0.0339982 0.98105 0.932816 0.376852 0.671705 0.407124 0.47782
0.354458 0.446908 0.532104 0.0688896 0.177278 0.342618 0.753347 0.819338 0.953763 0.438323 0.643218 0.82405
0.17508 0.215141 0.185779 0.122097 0.15825 0.15058 0.420612 0.543249 0.280724 0.738946 0.363516 0.601992
0.483147 0.404493 0.329835 0.0716346 0.285114 0.213533 0.836489 0.446878 0.638471 0.317119 0.641334 0.195936
0.325782 0.316808 0.13751 0.0285617 0.311831 0.349522 0.833692 0.556518 0.798329 0.188577 0.831888 0.541453
0.240918 0.151364 0.267276 0.0913694 0.0431712 0.101526 0.576838 0.240991 0.258853 0.623473 0.592809 0.230048
0.198114 0.150527 0.150041 0.0312115 0.0696484 0.0568963 0.464246 0.387781 0.372636 0.28126 0.526408 0.269542
0.213624 0.384792 0.188141 0.474525 0.0884584 0.408249 0.705782 0.796891 0.505124 0.950905 0.494258 0.798976
0.280115 0.257472 0.374109 0.121974 0.0416464 0.125041 0.858127 0.492475 0.657707 0.270679 0.321827 0.117757
0.216829 0.266277 0.255469 0.123284 0.0817008 0.183339 0.594907 0.418623 0.396559 0.122199 0.106977 0.12157
0.105117 0.151235 0.314692 0.109505 0.312997 0.0975501 0.0863676 0.192701 0.499622 0.287209 0.709225 0.308215
0.485047 0.655987 0.594337 0.174799 0.119308 0.0966763 0.775042 0.926334 0.810027 0.662364 0.463306 0.339105
0.0651321 0.0851477 0.196589 0.0498448 0.174838 0.196843 0.429627 0.397048 0.478602 0.351349 0.468951 0.403572
0.298798 0.429787 0.485428 0.0747883 0.0967806 0.103665 0.741142 0.712914 0.750483 0.197913 0.569894 0.466817
0.213111 0.191487 0.25928 0.0331735 0.0992379 0.0616336 0.705866 0.559882 0.83439 0.174606 0.364809 0.26992
0.405573 0.331228 0.308781 0.11576 0.390574 0.209312 0.919353 0.517944 0.741302 0.767032 0.773629 0.179003
0.438316 0.391559 0.233852 0.0930839 0.323193 0.338141 0.826743 0.702341 0.35644 0.102781 0.635954 0.596531
0.23238 0.220292 0.220982 0.065838 0.139351 0.11322 0.466829 0.498091 0.577661 0.239223 0.357504 0.25314
0.199843 0.227266 0.348373 0.121818 0.334608 0.382551 0.744153 0.857758 0.660679 0.793929 0.662925 0.621153
0.560286 0.359262 0.573438 0.193309 0.434576 0.180745 0.918187 0.704504 0.828391 0.140523 0.868202 0.611273
0.152411 0.199893 0.328262 0.139509 0.269015 0.0599894 0.460437 0.315175 0.67831 0.370392 0.88034 0.304322
0.110215 0.135552 0.37248 0.0981413 0.320362 0.12819 0.389477 0.184856 0.713 0.221242 0.675249 0.409819
0.289128 0.172029 0.520149 0.046506 0.61005 0.641491 0.75748 0.827745 0.934098 0.185579 0.876959 0.841806
0.215115 0.304762 0.41371 0.259248 0.32623 0.0565071 0.694663 0.702443 0.755976 0.660545 0.717337 0.178839
0.758404 0.461449 0.303285 0.0722697 0.729375 0.521277 0.931901 0.527325 0.883976 0.111453 0.963385 0.655654
0.386146 0.317719 0.421122 0.0340723 0.0597139 0.0299055 0.630867 0.637645 0.737794 0.326093 0.347095 0.608349
