# Supplementary material for: Rapid Parallel Adaptation to Anthropogenic Heavy Metal Pollution
Source: Mol Biol Evol. 2021 May 5;38(9):3724–36. doi: 10.1093/molbev/msab141 (PMC8382892; doi:10.1093/molbev/msab141)
Supplement: msab141_Supplementary_Data [file msab141_supplementary_data.zip › Supplementary_Table_S9_root_length_measurements.csv]

Treatment	Treatment	Pop	length	PopCode	Ecotype	Location
Control	Cont_12	a	27.668	1_GR	Mine	NW
Control	Cont_12	b	16.022	8_CP	Coast	IRE
Control	Cont_12	c	20.811	7_RI	Mine	IRE
Control	Cont_12	d	19.12	6_BD	Coast	SOM
Control	Cont_12	e	16.843	2_SA	Coast	NW
Control	Cont_12	f	NA	4_RC	Coast	SW
Control	Cont_12	g	10.099	5_PP	Mine	SOM
Control	Cont_12	h	38.792	3_WR	Mine	SW
Control	Cont_15	a	19.299	1_GR	Mine	NW
Control	Cont_15	b	31.554	8_CP	Coast	IRE
Control	Cont_15	c	20.559	7_RI	Mine	IRE
Control	Cont_15	d	NA	6_BD	Coast	SOM
Control	Cont_15	e	21.441	2_SA	Coast	NW
Control	Cont_15	f	40.821	4_RC	Coast	SW
Control	Cont_15	g	49.497	5_PP	Mine	SOM
Control	Cont_15	h	NA	3_WR	Mine	SW
Control	Cont_18	a	21.774	1_GR	Mine	NW
Control	Cont_18	b	29.415	8_CP	Coast	IRE
Control	Cont_18	c	5.961	7_RI	Mine	IRE
Control	Cont_18	d	28.408	6_BD	Coast	SOM
Control	Cont_18	e	23.065	2_SA	Coast	NW
Control	Cont_18	f	16.098	4_RC	Coast	SW
Control	Cont_18	g	51.237	5_PP	Mine	SOM
Control	Cont_18	h	7.754	3_WR	Mine	SW
Control	Cont_21	a	23.551	1_GR	Mine	NW
Control	Cont_21	b	26.413	8_CP	Coast	IRE
Control	Cont_21	c	30.364	7_RI	Mine	IRE
Control	Cont_21	d	52.742	6_BD	Coast	SOM
Control	Cont_21	e	20.804	2_SA	Coast	NW
Control	Cont_21	f	NA	4_RC	Coast	SW
Control	Cont_21	g	34.407	5_PP	Mine	SOM
Control	Cont_21	h	NA	3_WR	Mine	SW
Control	Cont_24	a	18.326	1_GR	Mine	NW
Control	Cont_24	b	35.02	8_CP	Coast	IRE
Control	Cont_24	c	31.352	7_RI	Mine	IRE
Control	Cont_24	d	16.358	6_BD	Coast	SOM
Control	Cont_24	e	28.776	2_SA	Coast	NW
Control	Cont_24	f	15.994	4_RC	Coast	SW
Control	Cont_24	g	45.957	5_PP	Mine	SOM
Control	Cont_24	h	35.666	3_WR	Mine	SW
Control	Cont_27	a	39.205	1_GR	Mine	NW
Control	Cont_27	b	NA	8_CP	Coast	IRE
Control	Cont_27	c	32.296	7_RI	Mine	IRE
Control	Cont_27	d	49.691	6_BD	Coast	SOM
Control	Cont_27	e	50.542	2_SA	Coast	NW
Control	Cont_27	f	19.356	4_RC	Coast	SW
Control	Cont_27	g	47.589	5_PP	Mine	SOM
Control	Cont_27	h	11.518	3_WR	Mine	SW
Control	Cont_3	a	48.697	1_GR	Mine	NW
Control	Cont_3	b	30.988	8_CP	Coast	IRE
Control	Cont_3	c	22.185	7_RI	Mine	IRE
Control	Cont_3	d	56.469	6_BD	Coast	SOM
Control	Cont_3	e	23.008	2_SA	Coast	NW
Control	Cont_3	f	15.872	4_RC	Coast	SW
Control	Cont_3	g	NA	5_PP	Mine	SOM
Control	Cont_3	h	44.403	3_WR	Mine	SW
Control	Cont_30	a	23.437	1_GR	Mine	NW
Control	Cont_30	b	NA	8_CP	Coast	IRE
Control	Cont_30	c	28.425	7_RI	Mine	IRE
Control	Cont_30	d	NA	6_BD	Coast	SOM
Control	Cont_30	e	16.528	2_SA	Coast	NW
Control	Cont_30	f	24.143	4_RC	Coast	SW
Control	Cont_30	g	24.344	5_PP	Mine	SOM
Control	Cont_30	h	NA	3_WR	Mine	SW
Control	Cont_33	a	16.491	1_GR	Mine	NW
Control	Cont_33	b	22.994	8_CP	Coast	IRE
Control	Cont_33	c	18.155	7_RI	Mine	IRE
Control	Cont_33	d	47.073	6_BD	Coast	SOM
Control	Cont_33	e	42.19	2_SA	Coast	NW
Control	Cont_33	f	33.24	4_RC	Coast	SW
Control	Cont_33	g	NA	5_PP	Mine	SOM
Control	Cont_33	h	NA	3_WR	Mine	SW
Control	Cont_36	a	31.727	1_GR	Mine	NW
Control	Cont_36	b	18.057	8_CP	Coast	IRE
Control	Cont_36	c	46.706	7_RI	Mine	IRE
Control	Cont_36	d	44.082	6_BD	Coast	SOM
Control	Cont_36	e	39.098	2_SA	Coast	NW
Control	Cont_36	f	26.568	4_RC	Coast	SW
Control	Cont_36	g	NA	5_PP	Mine	SOM
Control	Cont_36	h	NA	3_WR	Mine	SW
Control	Cont_39	a	34.759	1_GR	Mine	NW
Control	Cont_39	b	45.121	8_CP	Coast	IRE
Control	Cont_39	c	25.898	7_RI	Mine	IRE
Control	Cont_39	d	44.09	6_BD	Coast	SOM
Control	Cont_39	e	45.071	2_SA	Coast	NW
Control	Cont_39	f	40.74	4_RC	Coast	SW
Control	Cont_39	g	25.84	5_PP	Mine	SOM
Control	Cont_39	h	30.918	3_WR	Mine	SW
Control	Cont_42	a	17.856	1_GR	Mine	NW
Control	Cont_42	b	40.235	8_CP	Coast	IRE
Control	Cont_42	c	28.634	7_RI	Mine	IRE
Control	Cont_42	d	48.154	6_BD	Coast	SOM
Control	Cont_42	e	38.937	2_SA	Coast	NW
Control	Cont_42	f	48.06	4_RC	Coast	SW
Control	Cont_42	g	36.325	5_PP	Mine	SOM
Control	Cont_42	h	NA	3_WR	Mine	SW
Control	Cont_45	a	19.826	1_GR	Mine	NW
Control	Cont_45	b	34.593	8_CP	Coast	IRE
Control	Cont_45	c	NA	7_RI	Mine	IRE
Control	Cont_45	d	37.873	6_BD	Coast	SOM
Control	Cont_45	e	19.8	2_SA	Coast	NW
Control	Cont_45	f	34.199	4_RC	Coast	SW
Control	Cont_45	g	17.649	5_PP	Mine	SOM
Control	Cont_45	h	NA	3_WR	Mine	SW
Control	Cont_48	a	18.265	1_GR	Mine	NW
Control	Cont_48	b	44.954	8_CP	Coast	IRE
Control	Cont_48	c	20.561	7_RI	Mine	IRE
Control	Cont_48	d	32.975	6_BD	Coast	SOM
Control	Cont_48	e	51.304	2_SA	Coast	NW
Control	Cont_48	f	26.828	4_RC	Coast	SW
Control	Cont_48	g	NA	5_PP	Mine	SOM
Control	Cont_48	h	NA	3_WR	Mine	SW
Control	Cont_51	a	15.916	1_GR	Mine	NW
Control	Cont_51	b	NA	8_CP	Coast	IRE
Control	Cont_51	c	NA	7_RI	Mine	IRE
Control	Cont_51	d	30.989	6_BD	Coast	SOM
Control	Cont_51	e	41.293	2_SA	Coast	NW
Control	Cont_51	f	17.75	4_RC	Coast	SW
Control	Cont_51	g	37.128	5_PP	Mine	SOM
Control	Cont_51	h	33.205	3_WR	Mine	SW
Control	Cont_54	a	16.163	1_GR	Mine	NW
Control	Cont_54	b	41.317	8_CP	Coast	IRE
Control	Cont_54	c	39.051	7_RI	Mine	IRE
Control	Cont_54	d	35.159	6_BD	Coast	SOM
Control	Cont_54	e	43.478	2_SA	Coast	NW
Control	Cont_54	f	NA	4_RC	Coast	SW
Control	Cont_54	g	36.929	5_PP	Mine	SOM
Control	Cont_54	h	36.928	3_WR	Mine	SW
Control	Cont_57	a	32.207	1_GR	Mine	NW
Control	Cont_57	b	48.379	8_CP	Coast	IRE
Control	Cont_57	c	22.676	7_RI	Mine	IRE
Control	Cont_57	d	30.344	6_BD	Coast	SOM
Control	Cont_57	e	22.674	2_SA	Coast	NW
Control	Cont_57	f	29.626	4_RC	Coast	SW
Control	Cont_57	g	43.071	5_PP	Mine	SOM
Control	Cont_57	h	42.809	3_WR	Mine	SW
Control	Cont_6	a	33.968	1_GR	Mine	NW
Control	Cont_6	b	38.028	8_CP	Coast	IRE
Control	Cont_6	c	9.819	7_RI	Mine	IRE
Control	Cont_6	d	37.165	6_BD	Coast	SOM
Control	Cont_6	e	42.038	2_SA	Coast	NW
Control	Cont_6	f	15.721	4_RC	Coast	SW
Control	Cont_6	g	41.55	5_PP	Mine	SOM
Control	Cont_6	h	NA	3_WR	Mine	SW
Control	Cont_60	a	NA	1_GR	Mine	NW
Control	Cont_60	b	49.124	8_CP	Coast	IRE
Control	Cont_60	c	41.673	7_RI	Mine	IRE
Control	Cont_60	d	21.998	6_BD	Coast	SOM
Control	Cont_60	e	17.471	2_SA	Coast	NW
Control	Cont_60	f	41.462	4_RC	Coast	SW
Control	Cont_60	g	32.533	5_PP	Mine	SOM
Control	Cont_60	h	NA	3_WR	Mine	SW
Control	Cont_9	a	47.313	1_GR	Mine	NW
Control	Cont_9	b	50.717	8_CP	Coast	IRE
Control	Cont_9	c	33.549	7_RI	Mine	IRE
Control	Cont_9	d	38.881	6_BD	Coast	SOM
Control	Cont_9	e	44.681	2_SA	Coast	NW
Control	Cont_9	f	24.01	4_RC	Coast	SW
Control	Cont_9	g	NA	5_PP	Mine	SOM
Control	Cont_9	h	NA	3_WR	Mine	SW
Cu	Cu_11	a	15.943	1_GR	Mine	NW
Cu	Cu_11	b	21.72	8_CP	Coast	IRE
Cu	Cu_11	c	NA	7_RI	Mine	IRE
Cu	Cu_11	d	4.123	6_BD	Coast	SOM
Cu	Cu_11	e	18.009	2_SA	Coast	NW
Cu	Cu_11	f	NA	4_RC	Coast	SW
Cu	Cu_11	g	NA	5_PP	Mine	SOM
Cu	Cu_11	h	33.137	3_WR	Mine	SW
Cu	Cu_14	a	13.256	1_GR	Mine	NW
Cu	Cu_14	b	NA	8_CP	Coast	IRE
Cu	Cu_14	c	NA	7_RI	Mine	IRE
Cu	Cu_14	d	11.717	6_BD	Coast	SOM
Cu	Cu_14	e	NA	2_SA	Coast	NW
Cu	Cu_14	f	NA	4_RC	Coast	SW
Cu	Cu_14	g	9.152	5_PP	Mine	SOM
Cu	Cu_14	h	NA	3_WR	Mine	SW
Cu	Cu_17	a	26.684	1_GR	Mine	NW
Cu	Cu_17	b	7.587	8_CP	Coast	IRE
Cu	Cu_17	c	26.115	7_RI	Mine	IRE
Cu	Cu_17	d	NA	6_BD	Coast	SOM
Cu	Cu_17	e	NA	2_SA	Coast	NW
Cu	Cu_17	f	15.645	4_RC	Coast	SW
Cu	Cu_17	g	18.15	5_PP	Mine	SOM
Cu	Cu_17	h	13.949	3_WR	Mine	SW
Cu	Cu_2	a	16.876	1_GR	Mine	NW
Cu	Cu_2	b	27.529	8_CP	Coast	IRE
Cu	Cu_2	c	38.458	7_RI	Mine	IRE
Cu	Cu_2	d	4.138	6_BD	Coast	SOM
Cu	Cu_2	e	21.784	2_SA	Coast	NW
Cu	Cu_2	f	26.052	4_RC	Coast	SW
Cu	Cu_2	g	36.287	5_PP	Mine	SOM
Cu	Cu_2	h	21.966	3_WR	Mine	SW
Cu	Cu_20	a	8.555	1_GR	Mine	NW
Cu	Cu_20	b	10.612	8_CP	Coast	IRE
Cu	Cu_20	c	18.922	7_RI	Mine	IRE
Cu	Cu_20	d	NA	6_BD	Coast	SOM
Cu	Cu_20	e	16.993	2_SA	Coast	NW
Cu	Cu_20	f	NA	4_RC	Coast	SW
Cu	Cu_20	g	9.145	5_PP	Mine	SOM
Cu	Cu_20	h	NA	3_WR	Mine	SW
Cu	Cu_23	a	6.177	1_GR	Mine	NW
Cu	Cu_23	b	5.176	8_CP	Coast	IRE
Cu	Cu_23	c	11.81	7_RI	Mine	IRE
Cu	Cu_23	d	6.92	6_BD	Coast	SOM
Cu	Cu_23	e	NA	2_SA	Coast	NW
Cu	Cu_23	f	22.609	4_RC	Coast	SW
Cu	Cu_23	g	14.957	5_PP	Mine	SOM
Cu	Cu_23	h	NA	3_WR	Mine	SW
Cu	Cu_26	a	25.522	1_GR	Mine	NW
Cu	Cu_26	b	23.531	8_CP	Coast	IRE
Cu	Cu_26	c	30.954	7_RI	Mine	IRE
Cu	Cu_26	d	9.392	6_BD	Coast	SOM
Cu	Cu_26	e	5.476	2_SA	Coast	NW
Cu	Cu_26	f	11.35	4_RC	Coast	SW
Cu	Cu_26	g	31.929	5_PP	Mine	SOM
Cu	Cu_26	h	28.722	3_WR	Mine	SW
Cu	Cu_29	a	11.719	1_GR	Mine	NW
Cu	Cu_29	b	15.836	8_CP	Coast	IRE
Cu	Cu_29	c	34.025	7_RI	Mine	IRE
Cu	Cu_29	d	6.77	6_BD	Coast	SOM
Cu	Cu_29	e	16.042	2_SA	Coast	NW
Cu	Cu_29	f	8.196	4_RC	Coast	SW
Cu	Cu_29	g	NA	5_PP	Mine	SOM
Cu	Cu_29	h	14.234	3_WR	Mine	SW
Cu	Cu_32	a	NA	1_GR	Mine	NW
Cu	Cu_32	b	NA	8_CP	Coast	IRE
Cu	Cu_32	c	37.501	7_RI	Mine	IRE
Cu	Cu_32	d	11.486	6_BD	Coast	SOM
Cu	Cu_32	e	10.795	2_SA	Coast	NW
Cu	Cu_32	f	13.204	4_RC	Coast	SW
Cu	Cu_32	g	NA	5_PP	Mine	SOM
Cu	Cu_32	h	NA	3_WR	Mine	SW
Cu	Cu_35	a	14.931	1_GR	Mine	NW
Cu	Cu_35	b	44.174	8_CP	Coast	IRE
Cu	Cu_35	c	26.067	7_RI	Mine	IRE
Cu	Cu_35	d	13.272	6_BD	Coast	SOM
Cu	Cu_35	e	24.96	2_SA	Coast	NW
Cu	Cu_35	f	1.007	4_RC	Coast	SW
Cu	Cu_35	g	NA	5_PP	Mine	SOM
Cu	Cu_35	h	20.287	3_WR	Mine	SW
Cu	Cu_38	a	20.329	1_GR	Mine	NW
Cu	Cu_38	b	23.196	8_CP	Coast	IRE
Cu	Cu_38	c	45.74	7_RI	Mine	IRE
Cu	Cu_38	d	9.034	6_BD	Coast	SOM
Cu	Cu_38	e	22.053	2_SA	Coast	NW
Cu	Cu_38	f	26.498	4_RC	Coast	SW
Cu	Cu_38	g	6.915	5_PP	Mine	SOM
Cu	Cu_38	h	20.024	3_WR	Mine	SW
Cu	Cu_41	a	15.043	1_GR	Mine	NW
Cu	Cu_41	b	28.648	8_CP	Coast	IRE
Cu	Cu_41	c	NA	7_RI	Mine	IRE
Cu	Cu_41	d	12.86	6_BD	Coast	SOM
Cu	Cu_41	e	13.255	2_SA	Coast	NW
Cu	Cu_41	f	11.133	4_RC	Coast	SW
Cu	Cu_41	g	4.139	5_PP	Mine	SOM
Cu	Cu_41	h	16.147	3_WR	Mine	SW
Cu	Cu_44	a	25.174	1_GR	Mine	NW
Cu	Cu_44	b	51.736	8_CP	Coast	IRE
Cu	Cu_44	c	25.45	7_RI	Mine	IRE
Cu	Cu_44	d	19.029	6_BD	Coast	SOM
Cu	Cu_44	e	45.677	2_SA	Coast	NW
Cu	Cu_44	f	26.276	4_RC	Coast	SW
Cu	Cu_44	g	19.123	5_PP	Mine	SOM
Cu	Cu_44	h	18.996	3_WR	Mine	SW
Cu	Cu_47	a	NA	1_GR	Mine	NW
Cu	Cu_47	b	20.937	8_CP	Coast	IRE
Cu	Cu_47	c	NA	7_RI	Mine	IRE
Cu	Cu_47	d	6.779	6_BD	Coast	SOM
Cu	Cu_47	e	28.701	2_SA	Coast	NW
Cu	Cu_47	f	11.811	4_RC	Coast	SW
Cu	Cu_47	g	8.655	5_PP	Mine	SOM
Cu	Cu_47	h	40.126	3_WR	Mine	SW
Cu	Cu_5	a	27.946	1_GR	Mine	NW
Cu	Cu_5	b	24.872	8_CP	Coast	IRE
Cu	Cu_5	c	28.368	7_RI	Mine	IRE
Cu	Cu_5	d	17.243	6_BD	Coast	SOM
Cu	Cu_5	e	22.332	2_SA	Coast	NW
Cu	Cu_5	f	5.209	4_RC	Coast	SW
Cu	Cu_5	g	20.126	5_PP	Mine	SOM
Cu	Cu_5	h	25.047	3_WR	Mine	SW
Cu	Cu_50	a	NA	1_GR	Mine	NW
Cu	Cu_50	b	15.556	8_CP	Coast	IRE
Cu	Cu_50	c	33.683	7_RI	Mine	IRE
Cu	Cu_50	d	13.683	6_BD	Coast	SOM
Cu	Cu_50	e	12.842	2_SA	Coast	NW
Cu	Cu_50	f	11.423	4_RC	Coast	SW
Cu	Cu_50	g	18.226	5_PP	Mine	SOM
Cu	Cu_50	h	12.367	3_WR	Mine	SW
Cu	Cu_53	a	10.978	1_GR	Mine	NW
Cu	Cu_53	b	34.586	8_CP	Coast	IRE
Cu	Cu_53	c	39.011	7_RI	Mine	IRE
Cu	Cu_53	d	14.666	6_BD	Coast	SOM
Cu	Cu_53	e	7.682	2_SA	Coast	NW
Cu	Cu_53	f	11.981	4_RC	Coast	SW
Cu	Cu_53	g	5.81	5_PP	Mine	SOM
Cu	Cu_53	h	36.584	3_WR	Mine	SW
Cu	Cu_56	a	12.044	1_GR	Mine	NW
Cu	Cu_56	b	17.795	8_CP	Coast	IRE
Cu	Cu_56	c	34.306	7_RI	Mine	IRE
Cu	Cu_56	d	24.013	6_BD	Coast	SOM
Cu	Cu_56	e	12.608	2_SA	Coast	NW
Cu	Cu_56	f	9.57	4_RC	Coast	SW
Cu	Cu_56	g	4.729	5_PP	Mine	SOM
Cu	Cu_56	h	15.562	3_WR	Mine	SW
Cu	Cu_59	a	16.812	1_GR	Mine	NW
Cu	Cu_59	b	23.308	8_CP	Coast	IRE
Cu	Cu_59	c	19.227	7_RI	Mine	IRE
Cu	Cu_59	d	11.687	6_BD	Coast	SOM
Cu	Cu_59	e	15.574	2_SA	Coast	NW
Cu	Cu_59	f	11.131	4_RC	Coast	SW
Cu	Cu_59	g	5.577	5_PP	Mine	SOM
Cu	Cu_59	h	21.847	3_WR	Mine	SW
Cu	Cu_8	a	26.564	1_GR	Mine	NW
Cu	Cu_8	b	10.969	8_CP	Coast	IRE
Cu	Cu_8	c	24.051	7_RI	Mine	IRE
Cu	Cu_8	d	18.877	6_BD	Coast	SOM
Cu	Cu_8	e	28.148	2_SA	Coast	NW
Cu	Cu_8	f	43.567	4_RC	Coast	SW
Cu	Cu_8	g	NA	5_PP	Mine	SOM
Cu	Cu_8	h	7.776	3_WR	Mine	SW
Zn	Zn_1	a	38.003	1_GR	Mine	NW
Zn	Zn_1	b	17.223	8_CP	Coast	IRE
Zn	Zn_1	c	NA	7_RI	Mine	IRE
Zn	Zn_1	d	29.96	6_BD	Coast	SOM
Zn	Zn_1	e	13.116	2_SA	Coast	NW
Zn	Zn_1	f	20.204	4_RC	Coast	SW
Zn	Zn_1	g	33.497	5_PP	Mine	SOM
Zn	Zn_1	h	31.978	3_WR	Mine	SW
Zn	Zn_10	a	45.053	1_GR	Mine	NW
Zn	Zn_10	b	18.27	8_CP	Coast	IRE
Zn	Zn_10	c	24.624	7_RI	Mine	IRE
Zn	Zn_10	d	14.346	6_BD	Coast	SOM
Zn	Zn_10	e	24.125	2_SA	Coast	NW
Zn	Zn_10	f	NA	4_RC	Coast	SW
Zn	Zn_10	g	29.66	5_PP	Mine	SOM
Zn	Zn_10	h	29.934	3_WR	Mine	SW
Zn	Zn_13	a	39.245	1_GR	Mine	NW
Zn	Zn_13	b	15.019	8_CP	Coast	IRE
Zn	Zn_13	c	34.46	7_RI	Mine	IRE
Zn	Zn_13	d	NA	6_BD	Coast	SOM
Zn	Zn_13	e	NA	2_SA	Coast	NW
Zn	Zn_13	f	17.362	4_RC	Coast	SW
Zn	Zn_13	g	49.136	5_PP	Mine	SOM
Zn	Zn_13	h	21.893	3_WR	Mine	SW
Zn	Zn_16	a	25.817	1_GR	Mine	NW
Zn	Zn_16	b	11.738	8_CP	Coast	IRE
Zn	Zn_16	c	27.28	7_RI	Mine	IRE
Zn	Zn_16	d	17.261	6_BD	Coast	SOM
Zn	Zn_16	e	NA	2_SA	Coast	NW
Zn	Zn_16	f	16.812	4_RC	Coast	SW
Zn	Zn_16	g	34.625	5_PP	Mine	SOM
Zn	Zn_16	h	50.694	3_WR	Mine	SW
Zn	Zn_19	a	NA	1_GR	Mine	NW
Zn	Zn_19	b	28.541	8_CP	Coast	IRE
Zn	Zn_19	c	23.488	7_RI	Mine	IRE
Zn	Zn_19	d	NA	6_BD	Coast	SOM
Zn	Zn_19	e	7.23	2_SA	Coast	NW
Zn	Zn_19	f	NA	4_RC	Coast	SW
Zn	Zn_19	g	52.359	5_PP	Mine	SOM
Zn	Zn_19	h	14.963	3_WR	Mine	SW
Zn	Zn_22	a	NA	1_GR	Mine	NW
Zn	Zn_22	b	26.51	8_CP	Coast	IRE
Zn	Zn_22	c	25.642	7_RI	Mine	IRE
Zn	Zn_22	d	NA	6_BD	Coast	SOM
Zn	Zn_22	e	12.057	2_SA	Coast	NW
Zn	Zn_22	f	24.168	4_RC	Coast	SW
Zn	Zn_22	g	20.554	5_PP	Mine	SOM
Zn	Zn_22	h	NA	3_WR	Mine	SW
Zn	Zn_25	a	21.627	1_GR	Mine	NW
Zn	Zn_25	b	22.87	8_CP	Coast	IRE
Zn	Zn_25	c	24.191	7_RI	Mine	IRE
Zn	Zn_25	d	18.679	6_BD	Coast	SOM
Zn	Zn_25	e	21.657	2_SA	Coast	NW
Zn	Zn_25	f	9.108	4_RC	Coast	SW
Zn	Zn_25	g	NA	5_PP	Mine	SOM
Zn	Zn_25	h	NA	3_WR	Mine	SW
Zn	Zn_28	a	57.877	1_GR	Mine	NW
Zn	Zn_28	b	38.37	8_CP	Coast	IRE
Zn	Zn_28	c	15.343	7_RI	Mine	IRE
Zn	Zn_28	d	20.809	6_BD	Coast	SOM
Zn	Zn_28	e	20.402	2_SA	Coast	NW
Zn	Zn_28	f	9.114	4_RC	Coast	SW
Zn	Zn_28	g	28.039	5_PP	Mine	SOM
Zn	Zn_28	h	30.586	3_WR	Mine	SW
Zn	Zn_31	a	NA	1_GR	Mine	NW
Zn	Zn_31	b	15.665	8_CP	Coast	IRE
Zn	Zn_31	c	35.081	7_RI	Mine	IRE
Zn	Zn_31	d	NA	6_BD	Coast	SOM
Zn	Zn_31	e	NA	2_SA	Coast	NW
Zn	Zn_31	f	7.032	4_RC	Coast	SW
Zn	Zn_31	g	NA	5_PP	Mine	SOM
Zn	Zn_31	h	NA	3_WR	Mine	SW
Zn	Zn_34	a	NA	1_GR	Mine	NW
Zn	Zn_34	b	19.117	8_CP	Coast	IRE
Zn	Zn_34	c	NA	7_RI	Mine	IRE
Zn	Zn_34	d	18.169	6_BD	Coast	SOM
Zn	Zn_34	e	17.126	2_SA	Coast	NW
Zn	Zn_34	f	10.602	4_RC	Coast	SW
Zn	Zn_34	g	NA	5_PP	Mine	SOM
Zn	Zn_34	h	16.999	3_WR	Mine	SW
Zn	Zn_37	a	34.3	1_GR	Mine	NW
Zn	Zn_37	b	45.101	8_CP	Coast	IRE
Zn	Zn_37	c	NA	7_RI	Mine	IRE
Zn	Zn_37	d	19.044	6_BD	Coast	SOM
Zn	Zn_37	e	9.226	2_SA	Coast	NW
Zn	Zn_37	f	29.942	4_RC	Coast	SW
Zn	Zn_37	g	NA	5_PP	Mine	SOM
Zn	Zn_37	h	NA	3_WR	Mine	SW
Zn	Zn_4	a	38.945	1_GR	Mine	NW
Zn	Zn_4	b	30.301	8_CP	Coast	IRE
Zn	Zn_4	c	23.411	7_RI	Mine	IRE
Zn	Zn_4	d	15.857	6_BD	Coast	SOM
Zn	Zn_4	e	16.58	2_SA	Coast	NW
Zn	Zn_4	f	NA	4_RC	Coast	SW
Zn	Zn_4	g	44.018	5_PP	Mine	SOM
Zn	Zn_4	h	52.538	3_WR	Mine	SW
Zn	Zn_40	a	NA	1_GR	Mine	NW
Zn	Zn_40	b	10.998	8_CP	Coast	IRE
Zn	Zn_40	c	20.785	7_RI	Mine	IRE
Zn	Zn_40	d	20.438	6_BD	Coast	SOM
Zn	Zn_40	e	25.429	2_SA	Coast	NW
Zn	Zn_40	f	14.542	4_RC	Coast	SW
Zn	Zn_40	g	NA	5_PP	Mine	SOM
Zn	Zn_40	h	48.094	3_WR	Mine	SW
Zn	Zn_43	a	22.522	1_GR	Mine	NW
Zn	Zn_43	b	5.177	8_CP	Coast	IRE
Zn	Zn_43	c	8.448	7_RI	Mine	IRE
Zn	Zn_43	d	19.51	6_BD	Coast	SOM
Zn	Zn_43	e	31.174	2_SA	Coast	NW
Zn	Zn_43	f	9.454	4_RC	Coast	SW
Zn	Zn_43	g	NA	5_PP	Mine	SOM
Zn	Zn_43	h	NA	3_WR	Mine	SW
Zn	Zn_46	a	48.27	1_GR	Mine	NW
Zn	Zn_46	b	33.224	8_CP	Coast	IRE
Zn	Zn_46	c	34.034	7_RI	Mine	IRE
Zn	Zn_46	d	18.588	6_BD	Coast	SOM
Zn	Zn_46	e	25.374	2_SA	Coast	NW
Zn	Zn_46	f	11.222	4_RC	Coast	SW
Zn	Zn_46	g	11.22	5_PP	Mine	SOM
Zn	Zn_46	h	16.637	3_WR	Mine	SW
Zn	Zn_49	a	27.152	1_GR	Mine	NW
Zn	Zn_49	b	24.353	8_CP	Coast	IRE
Zn	Zn_49	c	12.084	7_RI	Mine	IRE
Zn	Zn_49	d	18.93	6_BD	Coast	SOM
Zn	Zn_49	e	10.202	2_SA	Coast	NW
Zn	Zn_49	f	NA	4_RC	Coast	SW
Zn	Zn_49	g	17.306	5_PP	Mine	SOM
Zn	Zn_49	h	NA	3_WR	Mine	SW
Zn	Zn_52	a	38.448	1_GR	Mine	NW
Zn	Zn_52	b	11.145	8_CP	Coast	IRE
Zn	Zn_52	c	36.078	7_RI	Mine	IRE
Zn	Zn_52	d	27.491	6_BD	Coast	SOM
Zn	Zn_52	e	19.131	2_SA	Coast	NW
Zn	Zn_52	f	8.486	4_RC	Coast	SW
Zn	Zn_52	g	26.845	5_PP	Mine	SOM
Zn	Zn_52	h	22.526	3_WR	Mine	SW
Zn	Zn_55	a	24.289	1_GR	Mine	NW
Zn	Zn_55	b	11.401	8_CP	Coast	IRE
Zn	Zn_55	c	22.362	7_RI	Mine	IRE
Zn	Zn_55	d	30.156	6_BD	Coast	SOM
Zn	Zn_55	e	18.751	2_SA	Coast	NW
Zn	Zn_55	f	NA	4_RC	Coast	SW
Zn	Zn_55	g	36.996	5_PP	Mine	SOM
Zn	Zn_55	h	37.448	3_WR	Mine	SW
Zn	Zn_58	a	28.435	1_GR	Mine	NW
Zn	Zn_58	b	15.908	8_CP	Coast	IRE
Zn	Zn_58	c	NA	7_RI	Mine	IRE
Zn	Zn_58	d	20.893	6_BD	Coast	SOM
Zn	Zn_58	e	14.698	2_SA	Coast	NW
Zn	Zn_58	f	NA	4_RC	Coast	SW
Zn	Zn_58	g	21.201	5_PP	Mine	SOM
Zn	Zn_58	h	28.147	3_WR	Mine	SW
Zn	Zn_7	a	17.173	1_GR	Mine	NW
Zn	Zn_7	b	NA	8_CP	Coast	IRE
Zn	Zn_7	c	NA	7_RI	Mine	IRE
Zn	Zn_7	d	26.408	6_BD	Coast	SOM
Zn	Zn_7	e	19.175	2_SA	Coast	NW
Zn	Zn_7	f	21.048	4_RC	Coast	SW
Zn	Zn_7	g	41.223	5_PP	Mine	SOM
Zn	Zn_7	h	16.45	3_WR	Mine	SW
