# Supplementary material for: Rapid Parallel Adaptation to Anthropogenic Heavy Metal Pollution
Source: Mol Biol Evol. 2021 May 5;38(9):3724–36. doi: 10.1093/molbev/msab141 (PMC8382892; doi:10.1093/molbev/msab141)
Supplement: msab141_Supplementary_Data [file msab141_supplementary_data.zip › Supplementray_material_slim_script_single_origin.slim.txt]

////////////////////////////////////////////////////////////////////////////////////
// "silene_colonization2": testing expected ibd patters for colonization scenario 2:
// colonization is from multiple individuals from the three closest populations.
// -- this model was developed around the Silene uniflora system.
////////////////////////////////////////////////////////////////////////////////////

// fxn to calculate Fst //
function (f$)calcFST(o<Subpopulation>$ subpop1, o<Subpopulation>$ subpop2)
{
	p1_p = sim.mutationFrequencies(subpop1);
	p2_p = sim.mutationFrequencies(subpop2);
	
	p_mean = (p1_p + p2_p) / 2.0;
	H_T = p_mean * (1.0 - p_mean);
	H_S = 0.5 * p1_p * (1.0 - p1_p) + 0.5 * p2_p * (1.0 - p2_p);
	F_ST = (H_T - H_S) / H_T;
	
	return mean(F_ST[which(!isNAN(F_ST))]);
}


initialize() {
	
	// set population size constants:
	defineConstant("coastColonize", 500);
	defineConstant("coastN", 1000);
	defineConstant("mineColonize", 100);
	defineConstant("mineN", 100);
	
	// set up mutation types
	initializeMutationType("m1", 0.5, "f", 0.0);       // neutral
	
	// g1 genomic element type: neutral genomic region
	initializeGenomicElementType("g1", m1, 1.0);
	
	// uniform chromosome of length 50 kb with uniform recombination
	initializeGenomicElement(g1, 0, 49999);
	
	initializeMutationRate(7.5e-9);    // mutation rate
	initializeRecombinationRate(4e-9); // single recombination rate
}


/////////////////////////////////////////////////////////////////////////
// DEMOGRAPHIC EVENTS - Population splits, size changes, and migration //
/////////////////////////////////////////////////////////////////////////

// 1) ancestral population:
// initial population pseudo 'burn-in':
1 {
	sim.addSubpop("p0", 10000);
	sim.chromosome.colorSubstitution = "";
	sim.setValue("FST", 0.0);
}


// 2) sequential spread across the coastal environment:
100000 {
	sim.addSubpopSplit("p1", coastColonize, p0);
	sim.addSubpopSplit("p2", coastColonize, p0);
	p1.setMigrationRates(c(p2), c(0.00001));
	p2.setMigrationRates(c(p1), c(0.00001));
}
100001 { p0.setSubpopulationSize(0); }   // remove burn-in population //

100010 {
	p1.setSubpopulationSize(coastN);
	p2.setSubpopulationSize(coastN);
}

100020 {
	sim.addSubpopSplit("p3", coastColonize, p2);
	p3.setMigrationRates(c(p2), c(0.0001));
	p2.setMigrationRates(c(p3), c(0.0001));
}

100030 {
	p3.setSubpopulationSize(coastN);
}

100040 {
	sim.addSubpopSplit("p4", coastColonize, p3);
	p4.setMigrationRates(c(p3), c(0.0001));
	p3.setMigrationRates(c(p4), c(0.0001));
}

100050 {
	p4.setSubpopulationSize(coastN);
}


// 3) colonization of the mine environment:
110050 {
	sourcePop = sample(c(p1, p2, p3, p4), 1, replace=F);
	
	i = 0;
	for (pop in 5:8) {
		newP = paste(c("p", pop), sep="");
		sim.addSubpopSplit( newP, asInteger(mineColonize), sourcePop );
		i = i+1;
	}
	
	p5.setMigrationRates(c(p1), c(0.01));
	p6.setMigrationRates(c(p2), c(0.01));
	p7.setMigrationRates(c(p3), c(0.01));
	p8.setMigrationRates(c(p4), c(0.01));
}

110055 {
	for (pop in c(p5, p6, p7, p8)) {
		pop.setSubpopulationSize(mineN);
	}
	p5.setMigrationRates(c(p1, p2, p3), c(0.0002, 0.0, 0.0));
	p6.setMigrationRates(c(p2, p1, p3), c(0.0002, 0.0, 0.0));
	p7.setMigrationRates(c(p3, p2, p4), c(0.0002, 0.0, 0.0));
	p8.setMigrationRates(c(p4, p2, p3), c(0.0002, 0.0, 0.0));
}


////////////////
// OUTPUT Fst //
////////////////
110150: late() {
	sim.setValue("FST", calcFST(p1, p2));
	sim.setValue("FST", c(sim.getValue("FST"), calcFST(p1, p3)));
	sim.setValue("FST", c(sim.getValue("FST"), calcFST(p1, p4)));
	sim.setValue("FST", c(sim.getValue("FST"), calcFST(p2, p3)));
	sim.setValue("FST", c(sim.getValue("FST"), calcFST(p2, p4)));
	sim.setValue("FST", c(sim.getValue("FST"), calcFST(p3, p4)));
	
	sim.setValue("FST", c(sim.getValue("FST"), calcFST(p5, p6)));
	sim.setValue("FST", c(sim.getValue("FST"), calcFST(p5, p7)));
	sim.setValue("FST", c(sim.getValue("FST"), calcFST(p5, p8)));
	sim.setValue("FST", c(sim.getValue("FST"), calcFST(p6, p7)));
	sim.setValue("FST", c(sim.getValue("FST"), calcFST(p6, p8)));
	sim.setValue("FST", c(sim.getValue("FST"), calcFST(p7, p8)));
}

110151 late() {
	//	catn("Mean FST among coastal [0:5] and mine [6:11] pops:");
	//	catn("p1p2 p1p3 p1p4 p2p3 p2p4 p3p4 p5p6 p5p7 p5p8 p6p7 p6p8 p7p8");
	//	catn("1e-05 1e-09 1e-13 1e-04 1e-08 1e-04 1e-05 1e-09 1e-13 1e-04 1e-08 1e-04");
	catn( sim.getValue("FST") );
	sim.simulationFinished();
}
